# Supplementary material for: Review of the Current Status on Ruminant Abortigenic Pathogen Surveillance in Africa and Asia
Source: Vet Sci. 2024 Sep 12;11(9):425. doi: 10.3390/vetsci11090425 (PMC11435614; doi:10.3390/vetsci11090425)
Supplement: Supplementary file 1 [file vetsci-11-00425-s001.zip]

Archive with 1 entries (1 files):
- vetsci-2924002-supplementary.pdf
